# Supplementary material for: Loss of Heterozygosity in the Tumor DNA of De Novo Diagnosed Patients Is Associated with Poor Outcome for B-ALL but Not for T-ALL
Source: Genes (Basel). 2022 Feb 23;13(3):398. doi: 10.3390/genes13030398 (PMC8952291; doi:10.3390/genes13030398)
Supplement: Supplementary file 1 [file genes-13-00398-s001.zip]

Archive with 4 entries (4 files):
- genes-1593008 - supplementary.xls
- Table S1.pdf
- Table S2.pdf
- Table S3.pdf
